# Supplementary material for: Multidrug-resistant organisms in patients from Ukraine in the Netherlands, March to August 2022
Source: Euro Surveill. 2022 Dec 15;27(50):2200896. doi: 10.2807/1560-7917.ES.2022.27.50.2200896 (PMC9808315; doi:10.2807/1560-7917.ES.2022.27.50.2200896)
Supplement: Supplement [file 22-00896_HENDRICKX_Supplement.xlsx]

## Sheet: Supplementary Figure S1
This supplementary material is hosted by Eurosurveillance as supporting information alongside the article [Multidrug-resistant organisms in Ukrainian patients in the Netherlands, 2022], on behalf of the authors, who remain responsible for the accuracy and appropriateness of the content. The same standards for ethics, copyright, attributions and permissions as for the article apply. Supplements ar…
	The number CPE notifications per month based on date of sampling and categorised according to no reported foreign travel in the year before sampling, contact with a country abroad excluding Ukraine, and associated with Ukraine (1 July 2019-31 August 2022).
	Notifications were considered Ukraine-associated when the epidemiological questionnaire indicated that the patient had recently been hospitalised in Ukraine (<2 months ago for >24 hours) or had contact with a Ukrainian hospital or visited Ukraine <1 year before sampling.

## Sheet: Supplementary Table S1
This supplementary material is hosted by Eurosurveillance as supporting information alongside the article [Multidrug-resistant organisms in Ukrainian patients in the Netherlands, 2022], on behalf of the authors, who remain responsible for the accuracy and appropriateness of the content. The same standards for ethics, copyright, attributions and permissions as for the article apply. Supplements ar…
Key	Species typing lab	MIC meropenem (mg/L)	Carbapenemase production	Carbapenemase-coding allele	Carbapenemase-coding gene	MLST Profile	MLST Type	wgMLST Cluster RIDOM
RIVM_C044105	Klebsiella pneumoniae	12	Positive	blaNDM-1	NDM	0003-0004-0006-0001-0007-0004-0038	147	5424
RIVM_C044106	Klebsiella pneumoniae	1	Positive	blaKPC-3	KPC	0004-0001-0002-0052-0001-0001-0007	307	3301
RIVM_C044108	Klebsiella pneumoniae	1.5	Positive	blaKPC-3	KPC	0004-0001-0002-0052-0001-0001-0007	307	3301
RIVM_C044109	Klebsiella pneumoniae	2	Positive	blaKPC-3	KPC	0004-0001-0002-0052-0001-0001-0007	307	3301
RIVM_C044124	Klebsiella pneumoniae	>32	Positive	blaNDM-1	NDM	0004-0001-0002-0052-0001-0001-0007	307	7362
RIVM_C044127	Klebsiella pneumoniae	>32	Positive	blaNDM-1, blaOXA-48	NDM,OXA-048	0002-0001-0001-0001-0009-0004-0012	23	1370
RIVM_C044291	Klebsiella pneumoniae	0.5	Positive	blaOXA-48	OXA-048	0003-0004-0006-0001-0007-0004-0038	147	7376
RIVM_C044300	Escherichia coli	3	Positive	blaNDM-5		0000-0007-0001-0008-0008-0008-0006	New ST	15370
RIVM_C044305	Klebsiella pneumoniae	>32	Positive	blaNDM-1, blaOXA-48	NDM,OXA-048	0003-0001-0002-0386-0001-0046-0004	5859	7489
RIVM_C044316	Klebsiella pneumoniae	32	Positive	blaOXA-48	OXA-048	0003-0001-0002-0004-0001-0001-0004	395	7510
RIVM_C044328	Pseudomonas aeruginosa	>32	Positive	blaIMP-10, blaOXA-488	IMP	0018-0008-0005-0005-0001-0006-0004	1047
RIVM_C044577	Klebsiella pneumoniae	>32	Positive	blaNDM-1	NDM	0004-0001-0002-0052-0001-0001-0007	307	6130
RIVM_C044772	Escherichia coli	3	Positive	blaNDM-5	NDM	0008-0007-0001-0008-0008-0008-0006	46	15106
RIVM_C044786	Escherichia coli	4	Positive	blaNDM-5	NDM	0008-0007-0001-0008-0008-0008-0006	46	15107
RIVM_C044809	Pseudomonas aeruginosa	>32	Positive		IMP
RIVM_C044832	Klebsiella pneumoniae	3	Positive	blaNDM-1	NDM	0004-0001-0002-0052-0001-0001-0007	307	7712
RIVM_C044833	Pseudomonas aeruginosa	>32	Positive
RIVM_C044870	Klebsiella pneumoniae	4	Positive	blaNDM-1	NDM	0003-0004-0006-0001-0007-0004-0038	147	7787
RIVM_C044873	Pseudomonas aeruginosa	>32	Positive	blaIMP-1, blaOXA-488	IMP	0018-0008-0005-0005-0001-0006-0004	1047
RIVM_C044881	Klebsiella pneumoniae	1	Positive	blaNDM-1	NDM	0003-0004-0006-0001-0007-0004-0038	147	7790
RIVM_C044899	Klebsiella pneumoniae	32	Positive	blaNDM-1, blaOXA-48	NDM,OXA-048	0003-0001-0002-0004-0001-0001-0004	395	7718
RIVM_C044929	Klebsiella pneumoniae	>32	Positive	blaNDM-1	NDM	0002-0001-0001-0001-0009-0004-0012	23	1370
RIVM_C044932	Enterobacter cloacae complex	>32	Positive	blaNDM-1	NDM	0046-0020-0020-0096-0045-0029-0054	231
RIVM_C044937	Klebsiella pneumoniae	>32	Positive	blaNDM-1	NDM	0004-0001-0002-0052-0001-0001-0007	307	7872
RIVM_C045724	Proteus mirabilis	0.75	Positive	blaNDM-1	NDM
RIVM_C045725	Escherichia coli	2	Positive	blaOXA-244	OXA-048	0035-0037-0029-0025-0004-0005-0073	405	15970
RIVM_C045742	Klebsiella pneumoniae	>32	Positive	blaNDM-1	NDM	0003-0004-0006-0001-0007-0004-0038	147
RIVM_C046748	Klebsiella pneumoniae	>32	Positive	blaNDM-1, blaOXA-48	NDM,OXA-048	0004-0001-0002-0052-0001-0001-0007	307
RIVM_C046756	Klebsiella pneumoniae	6	Positive	blaNDM-1	NDM	0003-0001-0002-0004-0001-0001-0004	395
RIVM_C046766	Pseudomonas aeruginosa	>32	Positive	blaNDM-1	NDM	0005-0004-0005-0005-0005-0007-0008	773
RIVM_C046770	Klebsiella pneumoniae	16	Positive		NDM, OXA-048	0003-0004-0006-0001-0007-0004-0038	147	7787
RIVM_C046774	Proteus mirabilis	2	Positive	blaNDM-1	NDM
RIVM_C046797	Klebsiella pneumoniae	0.75	Positive	blaVIM-1	VIM	0001-0006-0001-0001-0001-0001-0001	14
RIVM_C046807	Klebsiella pneumoniae	>32	Positive	blaNDM-1	NDM	0002-0001-0001-0001-0009-0004-0012	23	1370
RIVM_C046817	Klebsiella pneumoniae	8	Positive	blaNDM-9	NDM	0004-0001-0002-0052-0001-0001-0007	307
RIVM_C046825	Acinetobacter baumannii	32	Positive	blaOXA-23, blaOXA-66		0001-0017-0000-0002-0002-0108-0003	new ST	5489
RIVM_C046826	Klebsiella pneumoniae	>32	Positive	blaNDM-1, blaOXA-48	NDM,OXA-048	0003-0004-0006-0001-0007-0004-0038	147	7682
RIVM_C047410	Klebsiella pneumoniae	3	Positive	blaNDM-1	NDM	0003-0001-0002-0004-0001-0001-0004	395	7738
RIVM_C047411	Acinetobacter baumannii	>32	Positive	blaOXA-23, blaOXA-66		0001-0017-0000-0002-0002-0108-0003	new ST	5501
RIVM_C047413	Pseudomonas aeruginosa	>32	Positive	blaNDM-1	NDM	0005-0004-0005-0005-0005-0007-0008	773
RIVM_C047418	Klebsiella pneumoniae	32	Positive	blaNDM-1, blaOXA-48	NDM,OXA-048	0004-0001-0002-0052-0001-0001-0007	307	7712
RIVM_C047430	Klebsiella pneumoniae	>32	Positive	blaNDM-1, blaOXA-48	NDM, OXA-048	0003-0004-0006-0001-0007-0004-0038	147	7682
RIVM_C047469	Klebsiella pneumoniae	4	Positive	blaNDM-1	NDM	0004-0001-0002-0052-0001-0001-0007	307	5352
RIVM_C047473	Pseudomonas aeruginosa	>32	Positive	blaNDM-1	NDM	0005-0004-0005-0005-0005-0007-0008	773
RIVM_C047474	Acinetobacter baumannii	>32	Positive	blaOXA-72		0002-0021-0000-0032-0026-0100-0005	new ST	5479
RIVM_C047475	Klebsiella pneumoniae	>32	Positive	blaOXA-48	OXA-048	0003-0001-0002-0004-0001-0001-0004	395	7510
RIVM_C047480	Klebsiella pneumoniae	>32	Positive	blaNDM-1, blaOXA-48	NDM,OXA-048	0003-0004-0006-0001-0007-0004-0038	147	7682
RIVM_C047481	Pseudomonas aeruginosa	>32	Positive	blaIMP-1, blaOXA-488	IMP	0018-0008-0005-0005-0001-0006-0004	1047
RIVM_C047485	Klebsiella pneumoniae	>32	Positive	blaNDM-1, blaOXA-232	NDM,OXA-048	0003-0001-0002-0386-0001-0046-0004	5859
RIVM_C047487	Providencia stuartii	3	Positive		NDM
RIVM_C047489	Klebsiella pneumoniae	8	Positive	blaNDM-1	NDM	0003-0001-0002-0004-0001-0001-0004	395	7738
RIVM_C048058	Escherichia coli	2	Positive	blaOXA-48	OXA-048	0035-0037-0029-0025-0004-0005-0073	405	2755
RIVM_C048059	Klebsiella pneumoniae	>32	Positive	blaNDM-1	NDM	0004-0001-0002-0052-0001-0001-0007	307	7362
RIVM_C048060	Pseudomonas aeruginosa	>32	Positive	blaIMP-1, blaOXA-488	IMP	0018-0008-0005-0005-0001-0006-0004	1047
RIVM_C048061	Klebsiella pneumoniae	>32	Positive	blaNDM-1	NDM	0003-0004-0006-0001-0007-0004-0038	147	7914
RIVM_C048075	Pseudomonas aeruginosa	>32	Positive	blaNDM-1	NDM	0005-0004-0005-0005-0005-0007-0008	773
RIVM_C048079	Pseudomonas aeruginosa	>32	Positive	blaIMP-1, blaOXA-488	IMP	0018-0008-0005-0005-0001-0006-0004	1047
RIVM_C048101	Klebsiella pneumoniae	>32	Positive	blaKPC-2	KPC	0002-0001-0002-0004-0009-0001-0014	39	7737
RIVM_C048102	Klebsiella pneumoniae	32	Positive	blaOXA-244	OXA-048	0003-0001-0002-0004-0001-0001-0004	395	2247
RIVM_C048105	Pseudomonas aeruginosa	4	Positive	blaVIM-2	VIM	0017-0005-0026-0003-0004-0004-0026	654
RIVM_C048693	Klebsiella pneumoniae	>32	Positive		NDM, OXA-048
RIVM_C048699	Escherichia coli	6	Positive	blaNDM-5	NDM	0008-0007-0001-0008-0008-0008-0006	46	15107

## Sheet: Supplementary Table S2
This supplementary material is hosted by Eurosurveillance as supporting information alongside the article [Multidrug-resistant organisms in Ukrainian patients in the Netherlands, 2022], on behalf of the authors, who remain responsible for the accuracy and appropriateness of the content. The same standards for ethics, copyright, attributions and permissions as for the article apply. Supplements ar…
Key	Species Typing lab	Carbapenemase-coding allele	Carbapenemase-coding gene	MLST Profile	MLST Type	wgMLST Cluster RIDOM
RIVM_C042333	Enterobacter cloacae complex	Not found or incomplete	Negative	0432-0028-0035-0359-0049-0012-0026	1834
RIVM_C042338	Providencia rettgeri	blaNDM-1	NDM
RIVM_C042341	Klebsiella pneumoniae	blaOXA-48	OXA-048	0002-0001-0001-0001-0010-0004-0012	1265	7026
RIVM_C042407	Klebsiella pneumoniae	blaNDM-5	NDM	0004-0001-0002-0052-0001-0001-0007	307	6729
RIVM_C042408	Klebsiella pneumoniae	blaNDM-1, blaOXA-181	OXA-048	0001-0001-0001-0001-0001-0001-0001	15	6730
RIVM_C042411	Enterobacter cloacae complex	Not found or incomplete	Negative	0003-0130-0110-0082-0003-0060-0017	1835
RIVM_C042414	Citrobacter freundii	blaOXA-48	OXA-048	0016-0012-0070-0015-0088-0006-0050	396
RIVM_C042415	Citrobacter farmeri	blaVIM-1	VIM
RIVM_C042416	Pseudomonas aeruginosa	blaVIM-2	VIM	0017-0005-0005-0004-0004-0004-0003	111
RIVM_C042430	Klebsiella pneumoniae	blaOXA-181	OXA-048	0002-0001-0002-0001-0010-0001-0019	35	7028
RIVM_C042431	Klebsiella pneumoniae	blaKPC-3	KPC	0004-0001-0002-0052-0001-0001-0007	307	6103
RIVM_C042434	Escherichia coli	blaNDM-5	NDM	0010-0099-0005-0091-0008-0007-0002	361	14110
RIVM_C042448	Escherichia coli	blaOXA-181	OXA-048	0006-0006-0033-0026-0011-0008-0002	1196	14111
RIVM_C042450	Escherichia coli	blaOXA-48	OXA-048	0004-0026-0002-0025-0005-0005-0019	38	268
RIVM_C042451	Escherichia coli	blaOXA-48	OXA-048	0004-0026-0002-0025-0005-0005-0019	38	14112
RIVM_C042460	Enterobacter cloacae complex	blaOXA-48	OXA-048	0010-0021-0009-0044-0045-0004-0032	121
RIVM_C042461	Escherichia coli	blaOXA-48	OXA-048	0006-0006-0033-0026-0011-0008-0002	1196	14379
RIVM_C042465	Pseudomonas aeruginosa	blaNDM-1	NDM	0002-0004-0005-0003-0001-0006-0011	357
RIVM_C042466	Klebsiella pneumoniae	blaKPC-2	KPC	0002-0003-0001-0001-0010-0001-0019	13	7182
RIVM_C042467	Enterobacter cloacae complex	blaOXA-48	OXA-048	0010-0021-0009-0044-0045-0004-0032	121
RIVM_C042468	Enterobacter cloacae complex	blaOXA-48	OXA-048	0010-0021-0009-0044-0045-0004-0032	121
RIVM_C042469	Escherichia coli	blaOXA-244	OXA-048	0010-0011-0004-0008-0008-0008-0002	10	7023
RIVM_C042484	Citrobacter freundii	blaVIM-1	VIM	0010-0051-0014-0015-0005-0011-0011	64
RIVM_C042491	Citrobacter freundii	blaNDM-5	NDM	0015-0012-0020-0015-0005-0011-0017	22
RIVM_C042495	Enterobacter cloacae complex	blaOXA-48	OXA-048	0010-0021-0009-0044-0045-0004-0032	121
RIVM_C042496	Klebsiella pneumoniae	blaNDM-1	NDM	0003-0003-0001-0001-0001-0001-0004	11	7183
RIVM_C042500	Pseudomonas aeruginosa	blaVIM-2	VIM	0017-0005-0005-0004-0004-0004-0003	111
RIVM_C042501	Klebsiella oxytoca	blaNDM-1	NDM	0013-0023-0029-0031-0092-0025-0034	new ST
RIVM_C042503	Enterobacter cloacae complex	blaNDM-5	NDM	0004-0004-0015-0043-0011-0004-0025	1836
RIVM_C042504	Pseudomonas aeruginosa	blaNDM-1	NDM	0005-0004-0005-0005-0005-0007-0008	773
RIVM_C042505	Klebsiella pneumoniae	blaNDM-5, blaOXA-48	NDM,OXA-048	0003-0003-0001-0001-0001-0009-0004	1640	4412
RIVM_C042506	Enterobacter cloacae complex	Not found or incomplete	Negative	0037-0027-0035-0126-0049-0100-0026	730
RIVM_C042511	Escherichia coli	blaOXA-244	OXA-048	0004-0026-0002-0025-0005-0005-0019	38	13930
RIVM_C042512	Enterobacter cloacae complex	blaOXA-48	OXA-048	0010-0021-0009-0044-0045-0004-0032	121
RIVM_C042516	Serratia marcescens	blaOXA-48	OXA-048
RIVM_C042517	Klebsiella pneumoniae	blaNDM-5	NDM	0003-0004-0006-0001-0007-0004-0038	147	3485
RIVM_C042519	Klebsiella pneumoniae	blaNDM-1	NDM	0003-0004-0006-0001-0007-0004-0038	147	3703
RIVM_C042524	Escherichia coli	blaNDM-5	NDM	0010-0011-0004-0008-0008-0013-0002	167	2931
RIVM_C043895	Klebsiella pneumoniae	blaOXA-48	OXA-048	0002-0006-0001-0005-0004-0001-0006	101	7128
RIVM_C043911	Pseudomonas aeruginosa	blaGES-5	Negative	0038-0011-0003-0013-0001-0002-0004	235
RIVM_C043912	Citrobacter freundii	blaOXA-48	OXA-048	0033-0033-0036-0032-0014-0029-0019	187
RIVM_C043913	Escherichia coli	blaOXA-48	OXA-048	0006-0152-0004-0010-0007-0008-0006	5420	14818
RIVM_C043914	Klebsiella pneumoniae	blaNDM-5	NDM	0004-0001-0065-0001-0009-0004-0013	new ST	7355
RIVM_C043917	Enterobacter cloacae complex	Not found or incomplete	Negative	0063-0003-0066-0068-0003-0016-0003	125
RIVM_C043921	Klebsiella aerogenes	Not found	Negative	0028-0002-0003-0003-0002-0001-0013	139
RIVM_C043922	Citrobacter freundii	blaNDM-5	NDM	0015-0012-0020-0015-0005-0011-0017	22
RIVM_C043923	Raoultella ornithinolytica	blaNDM-5	NDM
RIVM_C044070	Escherichia coli	blaOXA-48	OXA-048	0006-0030-0032-0016-0011-0008-0007	424	14702
RIVM_C044071	Citrobacter freundii	blaNDM-5	NDM	0015-0012-0020-0015-0005-0011-0017	22
RIVM_C044072	Escherichia coli	blaOXA-181	OXA-048	0006-0004-0012-0001-0020-0018-0007	410	14703
RIVM_C044076	Enterobacter cloacae complex	blaOXA-48	OXA-048	0010-0021-0009-0044-0045-0004-0032	121
RIVM_C044101	Enterobacter cloacae complex	blaOXA-48	OXA-048	0008-0009-0006-0009-0009-0006-0008	78
RIVM_C044104	Klebsiella pneumoniae	blaNDM-7	NDM	0004-0001-0002-0052-0001-0001-0007	307	2614
RIVM_C044107	Enterobacter cloacae complex	blaOXA-48	OXA-048	0062-0004-0004-0076-0078-0004-0044	141
RIVM_C044110	Klebsiella pneumoniae	blaOXA-181	OXA-048	0003-0006-0002-0001-0007-0004-0041	320	4555
RIVM_C044114	Klebsiella pneumoniae	blaNDM-5	NDM	0016-0024-0021-0027-0055-0022-0067	595	7380
RIVM_C044115	Klebsiella pneumoniae	blaOXA-48	OXA-048	0002-0039-0002-0001-0001-0004-0024	530	1644
RIVM_C044116	Pseudomonas aeruginosa	blaOXA-427	Negative	0004-0004-0016-0012-0001-0006-0003	253
RIVM_C044117	Escherichia coli	blaNDM-1	NDM	0006-0011-0004-0008-0008-0008-0002	48	15105
RIVM_C044122	Escherichia coli	blaOXA-48	OXA-048	0004-0026-0002-0025-0005-0005-0019	38	8097
RIVM_C044123	Citrobacter koseri	blaOXA-181	OXA-048		new ST
RIVM_C044126	Escherichia coli	blaOXA-244	OXA-048	0010-0011-0004-0008-0008-0008-0002	10	14913
RIVM_C044304	Klebsiella pneumoniae	blaNDM-1, blaOXA-232	NDM,OXA-048	0003-0001-0002-0386-0001-0046-0004	5859	7392
RIVM_C044309	Escherichia coli	blaOXA-181	OXA-048	0008-0011-0004-0008-0008-0008-0002	685	15270
RIVM_C044310	Klebsiella pneumoniae	blaOXA-48	OXA-048	0002-0001-0001-0006-0007-0001-0012	45	7474
RIVM_C044311	Escherichia coli	blaNDM-5	NDM	0092-0004-0087-0096-0070-0058-0002	648	13627
RIVM_C044312	Pseudomonas aeruginosa	blaIMP-13	IMP	0015-0005-0020-0005-0001-0004-0025	621
RIVM_C044315	Escherichia coli	blaOXA-48	OXA-048	0008-0007-0001-0008-0008-0013-0047	1598	14969
RIVM_C044327	Escherichia coli	blaOXA-181	OXA-048	0006-0004-0012-0001-0020-0018-0007	410	14970
RIVM_C044563	Klebsiella pneumoniae	blaNDM-1	NDM	0003-0003-0001-0001-0001-0001-0004	11	7493
RIVM_C044568	Klebsiella pneumoniae	blaOXA-48	OXA-048	0002-0003-0001-0001-0010-0001-0019	13	1625
RIVM_C044569	Enterobacter cloacae complex	blaOXA-48	OXA-048	0051-0004-0015-0006-0270-0004-0006	923
RIVM_C044571	Klebsiella oxytoca	blaOXA-48	OXA-048	0001-0007-0002-0015-0021-0001-0014	36
RIVM_C044768	Klebsiella pneumoniae	blaNDM-1	NDM	0004-0001-0002-0052-0001-0001-0007	307	7362
RIVM_C044769	Escherichia coli	blaOXA-244	OXA-048	0004-0026-0002-0025-0005-0005-0019	38	10916
RIVM_C044775	Klebsiella pneumoniae	blaNDM-5	NDM	0003-0004-0006-0001-0007-0004-0038	147	7500
RIVM_C044791	Escherichia coli	blaOXA-48	OXA-048	0013-0038-0019-0013-0030-0598-0029	7882	15108
RIVM_C044796	Escherichia coli	blaOXA-244	OXA-048	0010-0011-0004-0008-0008-0008-0002	10	15271
RIVM_C044797	Citrobacter freundii	blaVIM-1	VIM	0048-0010-0014-0013-0032-0006-0045	62
RIVM_C044798	Escherichia coli	blaOXA-48	OXA-048	0092-0004-0087-0096-0070-0058-0002	648	15272
RIVM_C044799	Klebsiella pneumoniae	blaOXA-48	OXA-048	0003-0001-0002-0004-0001-0001-0004	395	7665
RIVM_C044800	Escherichia coli	blaNDM-5	NDM	0010-0011-0004-0008-0008-0013-0002	167	15273
RIVM_C044810	Escherichia coli	blaVIM-1	VIM	0006-0004-0001-0095-0069-0008-0020	399	15229
RIVM_C044811	Klebsiella pneumoniae	blaNDM-7	NDM	0004-0001-0002-0052-0001-0001-0007	307	2614
RIVM_C044812	Escherichia coli	blaVIM-1	VIM	0021-0035-0027-0006-0005-0005-0004	69	15371
RIVM_C044814	Klebsiella pneumoniae	blaVIM-1	VIM	0004-0016-0002-0001-0028-0003-0040	321	7701
RIVM_C044818	Escherichia coli	blaNDM-5	NDM	0010-0004-0004-0008-0008-0013-0073	1284	13160
RIVM_C044822	Klebsiella pneumoniae	blaKPC-2	KPC	0038-0019-0053-0058-0073-0021-0130	526	7710
RIVM_C044826	Enterobacter cloacae complex	blaNDM-1	Not done	0004-0004-0004-0006-0039-0004-0000	new ST
RIVM_C044827	Pseudomonas aeruginosa	blaNDM-1	NDM	0002-0004-0005-0003-0001-0006-0011	357
RIVM_C044828	Klebsiella pneumoniae	blaOXA-181	OXA-048	0003-0003-0001-0001-0001-0001-0031	437	7711
RIVM_C044836	Escherichia coli	blaOXA-48	OXA-048	0013-0014-0019-0036-0023-0011-0010	127	15394
RIVM_C044837	Klebsiella pneumoniae	blaOXA-48	OXA-048	0018-0022-0026-0022-0171-0020-0051	2131	7713
RIVM_C044842	Escherichia coli	blaNDM-1	NDM	0006-0004-0127-0016-0024-0008-0006	683	15395
RIVM_C044843	Klebsiella pneumoniae	blaNDM-1, blaOXA-232	NDM,OXA-048	0002-0001-0002-0001-0004-0004-0004	16	7714
RIVM_C044845	Enterobacter cloacae complex	blaOXA-48	OXA-048	0010-0021-0009-0044-0045-0004-0032	121
RIVM_C044848	Klebsiella aerogenes	blaOXA-181	OXA-048	0017-0003-0001-0014-0003-0001-0002	new ST
RIVM_C044850	Escherichia coli	blaNDM-5	NDM	0010-0011-0004-0008-0008-0013-0002	167	15396
RIVM_C044851	Klebsiella pneumoniae	blaOXA-181	OXA-048	0002-0001-0002-0001-0004-0004-0004	16	7716
RIVM_C044854	Klebsiella pneumoniae	blaNDM-1, blaOXA-48	NDM,OXA-048	0001-0001-0001-0001-0001-0001-0001	15	7695
RIVM_C044858	Escherichia coli	blaOXA-181	OXA-048	0006-0004-0012-0001-0020-0018-0007	410	15751
RIVM_C044861	Escherichia coli	blaOXA-244	OXA-048	0004-0026-0002-0025-0005-0005-0019	38	13949
RIVM_C044869	Pseudomonas aeruginosa	blaGES-5	Negative	0038-0011-0003-0013-0001-0002-0004	235
RIVM_C044874	Enterobacter cloacae complex	blaVIM-1	VIM	0058-0037-0004-0006-0042-0004-0025	90
RIVM_C044875	Kluyvera ascorbata	blaOXA-48	OXA-048
RIVM_C044876	Klebsiella variicola	blaOXA-48	OXA-048		New ST	7788
RIVM_C044877	Klebsiella pneumoniae	blaNDM-5, blaOXA-48	NDM,OXA-048	0002-0006-0001-0003-0008-0001-0018	383	7789
RIVM_C044880	Enterobacter cloacae complex	Not found or incomplete	Negative	0009-0004-0015-0006-0037-0004-0009	190
RIVM_C044882	Klebsiella pneumoniae	blaNDM-1	NDM	0002-0001-0001-0001-0009-0001-0013	253	7791
RIVM_C044885	Escherichia coli	blaOXA-48	OXA-048	0006-0004-0012-0001-0020-0012-0007	88	15752
RIVM_C044889	Escherichia coli	blaNDM-5, blaOXA-181	NDM,OXA-048	0006-0030-0032-0016-0643-0008-0007	8346	15644
RIVM_C044892	Klebsiella pneumoniae	blaVIM-5	VIM	0002-0001-0001-0001-0004-0004-0004	17	7792
RIVM_C044893	Enterobacter cloacae complex	blaOXA-48	OXA-048	0037-0025-0049-0030-0049-0082-0020	501
RIVM_C044894	Escherichia coli	blaOXA-244	OXA-048	0004-0026-0002-0025-0005-0005-0019	38	15753
RIVM_C044897	Klebsiella pneumoniae	blaKPC-2	KPC	0003-0004-0006-0001-0007-0004-0038	147	4408
RIVM_C044898	Escherichia coli	blaNDM-5	NDM	0010-0099-0005-0091-0008-0007-0002	361	15645
RIVM_C044900	Enterobacter cloacae complex	blaOXA-48	OXA-048	0053-0035-0020-0044-0045-0004-0006	114
RIVM_C044901	Escherichia coli	blaOXA-181	OXA-048	0006-0004-0012-0001-0020-0018-0007	410	15646
RIVM_C044905	Escherichia coli	blaOXA-48	OXA-048	0006-0004-0014-0016-0024-0005-0014	1049	15647
RIVM_C044906	Klebsiella pneumoniae	blaOXA-48	OXA-048	0002-0001-0002-0001-0009-0001-0116	429	7758
RIVM_C044907	Escherichia coli	blaVIM-5	VIM	0203-0223-0181-0232-0152-0016-0019	1590	15648
RIVM_C044908	Klebsiella pneumoniae	blaNDM-1	NDM	0017-0019-0039-0020-0156-0021-0052	2660	7759
RIVM_C044909	Citrobacter freundii	blaOXA-48	OXA-048	0054-0055-0060-0052-0007-0006-0011	98
RIVM_C044916	Escherichia coli	blaNDM-5	NDM	0064-0007-0001-0001-0008-0008-0006	398	15649
RIVM_C044917	Klebsiella pneumoniae	blaNDM-5	NDM	0065-0110-0086-0079-0260-0082-0209	unknown	7760
RIVM_C044923	Klebsiella pneumoniae	blaOXA-48	OXA-048	0004-0001-0002-0052-0001-0001-0007	307	7761
RIVM_C044926	Klebsiella pneumoniae	blaOXA-48	OXA-048	0002-0001-0001-0001-0003-0003-0329	2086	2654
RIVM_C044927	Escherichia coli	blaOXA-48	OXA-048	0006-0004-0033-0016-0011-0008-0006	224	15650
RIVM_C044933	Klebsiella pneumoniae	blaOXA-181	OXA-048	0002-0001-0002-0001-0004-0004-0004	16
RIVM_C044934	Escherichia coli	blaNDM-5	NDM	0010-0011-0004-0008-0008-0013-0002	167	15669
RIVM_C044935	Enterobacter cloacae complex	blaNDM-4	NDM	0009-0004-0014-0061-0089-0004-0009	177
RIVM_C044941	Enterobacter cloacae complex	blaOXA-48	OXA-048	0010-0021-0009-0044-0045-0004-0032	121
RIVM_C044942	Klebsiella pneumoniae	blaNDM-5, blaOXA-48	Not done	0003-0003-0001-0001-0001-0001-0000		7750
RIVM_C044946	Pseudomonas aeruginosa	blaIMP-13	IMP	0015-0005-0020-0005-0001-0004-0025	621
RIVM_C044951	Klebsiella pneumoniae	blaNDM-5	NDM	0002-0006-0001-0005-0004-0001-0006	101
RIVM_C044956	Enterobacter cloacae complex	blaOXA-48	OXA-048	0058-0004-0257-0004-0039-0004-0151	744
RIVM_C044957	Klebsiella pneumoniae	blaOXA-48	OXA-048	0003-0001-0002-0004-0001-0001-0004	395	7168
RIVM_C044958	Escherichia coli	blaOXA-48	OXA-048	0006-0004-0004-0016-0024-0008-0014	58	15747
RIVM_C044959	Enterobacter cloacae complex	blaNDM-1	NDM	0008-0009-0006-0009-0009-0006-0008	78
RIVM_C045726	Escherichia coli	blaNDM-5, blaOXA-244	NDM,OXA-048	0010-0011-0004-0008-0008-0013-0002	167	15971
RIVM_C045727	Pseudomonas aeruginosa		VIM
RIVM_C045728	Enterobacter cloacae complex	blaOXA-48	OXA-048	0010-0021-0009-0044-0045-0004-0032	121
RIVM_C045729	Enterobacter cloacae complex	blaOXA-48	OXA-048	0009-0004-0014-0006-0037-0004-0009	461
RIVM_C045732	Klebsiella pneumoniae	blaOXA-48	OXA-048	0003-0001-0001-0004-0003-0001-0019	889
RIVM_C045738	Klebsiella pneumoniae	blaKPC-3	KPC	0002-0003-0001-0001-0010-0001-0019	13	1969
RIVM_C045739	Enterobacter cloacae complex	blaNDM-7	NDM	0049-0021-0019-0044-0045-0012-0032	171
RIVM_C045740	Pseudomonas aeruginosa	blaVIM-2	VIM	0017-0005-0005-0004-0004-0004-0003	111
RIVM_C045741	Morganella morganii	blaNDM-1	NDM
RIVM_C046749	Escherichia coli	blaOXA-181	OXA-048	0014-0014-0010-0200-0017-0007-0010	1193	15924
RIVM_C046750	Klebsiella pneumoniae	blaOXA-48	OXA-048	0004-0001-0002-0052-0001-0001-0007	307
RIVM_C046751	Escherichia coli	blaOXA-48	OXA-048	0014-0014-0010-0200-0017-0007-0010	1193	15925
RIVM_C046752	Klebsiella pneumoniae	blaKPC-3	KPC	0002-0003-0001-0005-0004-0001-0006	new ST
RIVM_C046753	Escherichia coli		NDM
RIVM_C046763	Enterobacter cloacae complex	blaOXA-48	Not done	0052-0021-0020-0044-0045-0000-0006	new ST
RIVM_C046765	Escherichia coli	blaOXA-244	OXA-048	0053-0040-0047-0013-0036-0028-0029	131	7232
RIVM_C046771	Escherichia coli	blaOXA-244	OXA-048	0010-0011-0004-0008-0008-0008-0002	10	13966
RIVM_C046776	Enterobacter cloacae complex	Not found or incomplete	Negative	0003-0003-0003-0003-0003-0003-0003	3
RIVM_C046777	Citrobacter freundii	blaOXA-48	OXA-048	0016-0012-0243-0010-0005-0055-0005	579
RIVM_C046784	Pseudomonas aeruginosa		VIM
RIVM_C046790	Escherichia coli	blaOXA-244	Not done	0000-0004-0033-0016-0011-0008-0006		15870
RIVM_C046791	Klebsiella pneumoniae	blaOXA-232	OXA-048	0001-0006-0001-0001-0001-0046-0001	2096
RIVM_C046796	Escherichia coli	blaNDM-5	NDM	0010-0099-0005-0091-0008-0007-0002	361	16086
RIVM_C046802	Klebsiella pneumoniae	blaOXA-48	OXA-048	0004-0001-0002-0052-0001-0001-0007	307	5630
RIVM_C046806	Escherichia coli	blaOXA-48	OXA-048	0004-0026-0002-0025-0005-0005-0019	38	8097
RIVM_C046808	Klebsiella pneumoniae	blaOXA-48	OXA-048	0002-0003-0002-0001-0001-0004-0056	152	5856
RIVM_C046809	Klebsiella pneumoniae	blaKPC-2	KPC	0003-0004-0006-0001-0007-0004-0038	147	4408
RIVM_C046814	Enterobacter cloacae complex	blaVIM-1	VIM	0004-0004-0014-0006-0039-0004-0006	45
RIVM_C046815	Acinetobacter baumannii	blaOXA-23, blaOXA-91	Negative	0021-0048-0058-0042-0036-0107-0004	1957	5538
RIVM_C046816	Klebsiella pneumoniae	blaNDM-1	NDM	0002-0001-0002-0001-0004-0004-0004	16	372
RIVM_C046823	Escherichia coli	blaOXA-244	OXA-048	0010-0011-0004-0008-0008-0008-0002	10	7023
RIVM_C046824	Proteus mirabilis	blaOXA-48	OXA-048
RIVM_C046827	Klebsiella pneumoniae	blaKPC-3	KPC	0054-0003-0001-0001-0001-0001-0079	512	53
RIVM_C046828	Acinetobacter baumannii	blaOXA-72, blaOXA-90	Not done	0002-0021-0000-0032-0026-0106-0005	New ST	2050
RIVM_C046829	Providencia stuartii	blaVIM-1	VIM
RIVM_C046830	Klebsiella pneumoniae	blaKPC-3	KPC	0004-0001-0002-0052-0001-0001-0007	307	4737
RIVM_C046831	Escherichia coli	blaOXA-244	OXA-048	0004-0026-0002-0025-0005-0005-0019	38	15980
RIVM_C046832	Escherichia coli	blaOXA-48	OXA-048	0004-0026-0002-0025-0005-0005-0019	38	2685
RIVM_C046833	Acinetobacter baumannii	blaOXA-23, blaOXA-66	Not done	0001-0017-0000-0002-0002-0108-0003	New ST	5549
RIVM_C046835	Escherichia coli	blaNDM-5	NDM	0010-0011-0001-0008-0008-0013-0002	1702	13797
RIVM_C046884	Klebsiella aerogenes	Not found or incomplete	Negative	0008-0001-0006-0018-0003-0001-0002	92
RIVM_C046912	Escherichia coli	blaNDM-5	NDM	0006-0004-0012-0001-0020-0018-0007	410	15981
RIVM_C046913	Acinetobacter baumannii	blaNDM-1, blaOXA-94	NDM	0028-0038-0045-0001-0016-0097-0002	2782	5520
RIVM_C046914	Klebsiella pneumoniae	blaOXA-181	OXA-048	0003-0006-0002-0001-0007-0004-0041	320	6249
RIVM_C047412	Escherichia coli	blaOXA-244	OXA-048	0004-0026-0002-0025-0005-0005-0019	38	10410
RIVM_C047414	Enterobacter cloacae complex	blaVIM-1	VIM	0098-0039-0092-0112-0108-0012-0026	272
RIVM_C047423	Citrobacter freundii	blaVIM-1	VIM	0008-0007-0010-0008-0007-0006-0011	11
RIVM_C047424	Klebsiella pneumoniae	blaNDM-1	NDM	0003-0003-0001-0001-0001-0001-0004	11	901
RIVM_C047425	Klebsiella pneumoniae	blaNDM-7	NDM	0004-0001-0002-0052-0001-0001-0007	307
RIVM_C047426	Escherichia coli	blaOXA-244	OXA-048	0010-0011-0004-0008-0008-0008-0002	10	13966
RIVM_C047431	Enterobacter cloacae complex	blaOXA-48	OXA-048	0010-0021-0009-0044-0045-0004-0032	121
RIVM_C047432	Citrobacter freundii	blaOXA-48	OXA-048	0048-0010-0014-0013-0032-0006-0011	91
RIVM_C047433	Escherichia coli	blaOXA-181	OXA-048	0006-0004-0012-0001-0020-0018-0007	410	16228
RIVM_C047437	Klebsiella pneumoniae	blaKPC-3, blaVIM-1	VIM,KPC	0003-0003-0001-0001-0001-0001-0079	258	162
RIVM_C047438	Klebsiella pneumoniae	blaNDM-1, blaOXA-232	NDM,OXA-048	0003-0001-0002-0386-0001-0046-0004	5859	7392
RIVM_C047439	Escherichia coli	blaNDM-5	NDM	0010-0099-0005-0091-0008-0007-0002	361	16086
RIVM_C047440	Acinetobacter baumannii	blaOXA-23, blaOXA-66	Not done	0001-0003-0000-0002-0002-0100-0003	new ST	3140
RIVM_C047441	Enterobacter cloacae complex	blaIMI-2	Negative	0237-0043-0308-0354-0283-0061-0012	1009
RIVM_C047442	Acinetobacter baumannii	blaNDM-1, blaOXA-23, blaOXA-94	NDM	0028-0038-0045-0001-0016-0066-0002	1089	5581
RIVM_C047445	Klebsiella pneumoniae	blaNDM-1	NDM	0002-0001-0001-0001-0009-0004-0012	23
RIVM_C047449	Acinetobacter baumannii	blaOXA-23, blaOXA-66	Not done	0001-0003-0000-0002-0002-0096-0003	new ST	5503
RIVM_C047450	Proteus mirabilis	blaNDM-1	NDM
RIVM_C047451	Klebsiella pneumoniae	blaOXA-48	OXA-048	0003-0003-0001-0001-0001-0001-0004	11	7952
RIVM_C047452	Escherichia coli	blaOXA-48	OXA-048	0109-0065-0244-0001-0009-0013-0014	12637	16146
RIVM_C047453	Acinetobacter baumannii	blaOXA-23, blaOXA-66	Not done	0001-0017-0000-0002-0002-0097-0003	new ST	5583
RIVM_C047454	Acinetobacter baumannii	blaNDM-1, blaOXA-94	NDM	0028-0038-0045-0001-0016-0097-0002	2782	5520
RIVM_C047458	Klebsiella pneumoniae	blaOXA-181	OXA-048	0004-0001-0002-0001-0001-0007-0023	441	7953
RIVM_C047459	Enterobacter cloacae complex	blaNDM-1	NDM	0058-0037-0004-0006-0011-0004-0025	91
RIVM_C047460	Escherichia coli	blaOXA-244	OXA-048	0021-0035-0027-0006-0005-0005-0004	69	7176
RIVM_C047461	Pseudomonas aeruginosa	blaNDM-1	NDM	0038-0011-0003-0013-0001-0002-0004	235
RIVM_C047462	Enterobacter cloacae complex	blaVIM-1	VIM	0009-0004-0014-0006-0011-0004-0006	116
RIVM_C047463	Morganella morganii	blaVIM-1	VIM
RIVM_C047464	Escherichia coli	blaOXA-244	OXA-048	0006-0004-0012-0001-0020-0018-0007	410	16147
RIVM_C047467	Klebsiella pneumoniae	blaKPC-3	KPC	0054-0003-0001-0001-0001-0001-0079	512	53
RIVM_C047476	Klebsiella pneumoniae	blaNDM-1	NDM	0003-0003-0001-0001-0001-0001-0004	11	3760
RIVM_C047477	Escherichia coli	blaOXA-181	OXA-048	0006-0006-0022-0016-0011-0001-0007	940	13180
RIVM_C047478	Klebsiella pneumoniae	blaNDM-5, blaOXA-48	NDM,OXA-048	0003-0004-0006-0001-0007-0004-0038	147
RIVM_C047491	Klebsiella pneumoniae	Not found or incomplete	OXA-048	0002-0001-0002-0001-0007-0001-0081	268
RIVM_C047495	Escherichia coli	blaOXA-48	OXA-048	0006-0004-0014-0016-0024-0008-0006	949	16226
RIVM_C047498	Escherichia coli	blaOXA-244	OXA-048	0010-0011-0004-0008-0008-0008-0002	10	16230
RIVM_C047499	Escherichia coli	blaNDM-5	NDM	0035-0037-0029-0025-0004-0005-0073	405	16229
RIVM_C047501	Escherichia coli	blaNDM-1	NDM	0009-0065-0005-0001-0009-0013-0006	162	16227
RIVM_C047502	Acinetobacter baumannii	blaOXA-72	Not done	0001-0271-0182-0194-0026-0000-0005	new ST	5582
RIVM_C047503	Klebsiella pneumoniae	blaKPC-3	KPC	0004-0001-0002-0052-0001-0001-0007	307	6103
RIVM_C048056	Citrobacter freundii	blaOXA-48	OXA-048	0127-0010-0013-0153-0007-0006-0011	481
RIVM_C048067	Klebsiella aerogenes	blaOXA-181	OXA-048	0017-0003-0001-0014-0003-0001-0002	new ST
RIVM_C048068	Escherichia coli	blaNDM-5	NDM	0010-0099-0005-0091-0008-0007-0002	361	16225
RIVM_C048071	Proteus mirabilis	blaOXA-23	Negative
RIVM_C048076	Escherichia coli	blaOXA-181	OXA-048	0006-0004-0012-0001-0020-0018-0007	410	16293
RIVM_C048077	Acinetobacter baumannii	blaOXA-23, blaOXA-66	Not done	0001-0003-0000-0002-0002-0096-0003	new ST	5590
RIVM_C048078	Escherichia coli	blaOXA-181	OXA-048	0008-0007-0001-0008-0008-0008-0006	46	16295
RIVM_C048082	Escherichia coli	blaNDM-5	NDM	0010-0099-0005-0091-0008-0007-0002	361	16297
RIVM_C048103	Escherichia coli	blaOXA-244	OXA-048	0053-0040-0047-0013-0036-0028-0029	131	13569
RIVM_C048104	Pseudomonas aeruginosa	blaNDM-1	NDM	0005-0004-0005-0005-0005-0007-0008	773
RIVM_C048108	Klebsiella pneumoniae	blaKPC-2	KPC	0003-0003-0001-0001-0001-0001-0079	258	123
RIVM_C048110	Escherichia coli	blaNDM-5	NDM	0092-0004-0087-0096-0070-0058-0002	648	13627
RIVM_C048111	Klebsiella pneumoniae	blaNDM-7	NDM	0004-0001-0002-0052-0001-0001-0007	307
RIVM_C048113	Klebsiella pneumoniae	blaNDM-5, blaOXA-181	NDM, OXA-048	0002-0001-0002-0001-0004-0004-0004	16
RIVM_C048115	Acinetobacter baumannii	blaOXA-23, blaOXA-66	Not done	0001-0003-0000-0002-0002-0096-0003	new ST	2728
RIVM_C048150	Klebsiella pneumoniae	blaOXA-48	OXA-048	0003-0001-0002-0004-0001-0001-0004	395	2302
RIVM_C048151	Klebsiella pneumoniae	blaNDM-7	NDM	0004-0001-0002-0052-0001-0001-0007	307	2614
RIVM_C048199	Escherichia coli	blaOXA-181	OXA-048	0010-0011-0004-0008-0008-0008-0007	44	16601
RIVM_C049103	Klebsiella aerogenes		OXA-048

## Sheet: Supplementary Figure S2
This supplementary material is hosted by Eurosurveillance as supporting information alongside the article [Multidrug-resistant organisms in Ukrainian patients in the Netherlands, 2022], on behalf of the authors, who remain responsible for the accuracy and appropriateness of the content. The same standards for ethics, copyright, attributions and permissions as for the article apply. Supplements ar…
Key	Country	Species	Aminoglycoside resistance	Aminoglycoside, Quinolone resistance	Amphenicol resistance	Amphenicol, Quinolone, Folate pathway antagonist resistance	Beta-lactam resistance	Disinfectant resistance	Folate pathway antagonist	Fosfomycin resistance	Lincosamide resistance	Macrolide resistance	Macrolide, Lincosamide, Streptogramin B resistance	Macrolide, Streptogramin B resistance	Polymyxin resistance	Quinolone resistance	Rifamycin resistance	Tetracycline resistance	Total
RIVM_C044105	Ukraine (UA)	Klebsiella pneumoniae	1	1	1	1	1	1	1	1	0	1	0	1	0	1	1	0	12
RIVM_C044106	Ukraine	Klebsiella pneumoniae	1	0	0	1	1	1	1	1	0	1	0	1	0	1	0	0	9											Column B	CPE/CPPA/CRAB from UA
RIVM_C044108	Ukraine	Klebsiella pneumoniae	1	0	0	1	1	1	1	1	0	1	0	1	0	0	0	0	8											vs.	vs.
RIVM_C044109	Ukraine	Klebsiella pneumoniae	1	0	0	1	1	1	1	1	0	1	0	1	0	1	0	0	9											Column A	CPE/CPPA/CRAB from NL
RIVM_C044124	Ukraine	Klebsiella pneumoniae	1	1	1	1	1	1	1	1	0	1	0	0	0	1	0	0	10
RIVM_C044127	Ukraine	Klebsiella pneumoniae	1	0	0	1	1	1	1	1	0	1	0	1	0	1	0	0	9											Unpaired t test
RIVM_C044291	Ukraine	Klebsiella pneumoniae	1	0	0	1	1	0	1	1	0	0	0	0	0	0	0	0	5											P value	<0.0001
RIVM_C044300	Ukraine	Escherichia coli	1	0	0	0	1	1	1	0	0	1	1	0	0	0	0	0	6											P value summary	****
RIVM_C044305	Ukraine	Klebsiella pneumoniae	1	1	1	1	1	1	1	1	0	1	0	1	0	1	0	0	11											Significantly different (P < 0.05)?	Yes
RIVM_C044316	Ukraine	Klebsiella pneumoniae	0	1	1	1	1	1	1	1	0	0	0	0	0	1	0	1	9											One- or two-tailed P value?	Two-tailed
RIVM_C044328	Ukraine	Pseudomonas aeruginosa	1	1	1	0	1	1	1	1	0	0	0	0	0	1	0	0	8											t, df	t=6.737, df=299
RIVM_C044577	Ukraine	Klebsiella pneumoniae	1	1	1	1	1	1	1	1	0	1	0	1	0	1	0	1	12
RIVM_C044772	Ukraine	Escherichia coli	1	0	0	0	1	1	1	0	0	1	1	0	0	0	0	0	6											How big is the difference?
RIVM_C044786	Ukraine	Escherichia coli	1	1	1	0	1	1	1	0	0	1	1	0	0	0	0	1	9											Mean of column A	6.578
RIVM_C044809	Ukraine	Pseudomonas aeruginosa	0	0	0	0	0	0	0	0	0	0	0	0	0	0	0	0												Mean of column B	9.246
RIVM_C044832	Ukraine	Klebsiella pneumoniae	1	1	1	1	1	1	1	1	0	1	0	1	0	1	0	0	11											Difference between means (B - A) ± SEM	2.668 ± 0.3960
RIVM_C044833	Ukraine	Pseudomonas aeruginosa	0	0	0	0	0	0	0	0	0	0	0	0	0	0	0	0												95% confidence interval	1.889 to 3.447
RIVM_C044870	Ukraine	Klebsiella pneumoniae	1	1	1	1	1	1	1	1	0	0	0	0	0	1	1	0	10											R squared (eta squared)	0.1318
RIVM_C044873	Ukraine	Pseudomonas aeruginosa	1	1	1	0	1	1	1	1	0	0	0	0	0	1	0	0	8
RIVM_C044881	Ukraine	Klebsiella pneumoniae	1	0	0	1	1	1	1	1	0	1	0	0	0	1	0	0	8											F test to compare variances
RIVM_C044899	Ukraine	Klebsiella pneumoniae	1	1	1	1	1	1	1	1	0	1	0	1	0	1	0	0	11											F, DFn, Dfd	2.565, 243, 56
RIVM_C044929	Ukraine	Klebsiella pneumoniae	1	1	1	1	1	1	1	1	0	1	0	1	0	1	0	1	12											P value	<0.0001
RIVM_C044932	Ukraine	Enterobacter cloacae complex	1	1	1	0	1	0	1	1	0	0	0	0	0	1	0	0	7											P value summary	****
RIVM_C044937	Ukraine	Klebsiella pneumoniae	1	1	1	1	1	1	1	1	0	1	0	1	0	1	0	1	12											Significantly different (P < 0.05)?	Yes
RIVM_C045724	Ukraine	Proteus mirabilis	1	0	1	0	1	1	1	0	0	1	0	1	0	1	0	1	9
RIVM_C045725	Ukraine	Escherichia coli	1	0	0	0	1	1	1	0	0	1	0	1	0	0	0	0	6											Data analyzed
RIVM_C045742	Ukraine	Klebsiella pneumoniae	1	1	1	1	1	1	1	1	0	0	0	0	0	1	1	0	10											Sample size, column A	244
RIVM_C046748	Ukraine	Klebsiella pneumoniae	1	0	0	1	1	1	1	1		1		1		1		0	9											Sample size, column B	57
RIVM_C046756	Ukraine	Klebsiella pneumoniae	1	1	1	1	1	1	1	1		1		1		1		1	12
RIVM_C046766	Ukraine	Pseudomonas aeruginosa	1	0	1	0	1	1	1	1	0	0	0	0	0	1	0	1	8
RIVM_C046770	Ukraine	Klebsiella pneumoniae	0	0	0	0	0	0	0	0	0	0	0	0	0	0	0	0
RIVM_C046774	Ukraine	Proteus mirabilis	1	1	1	0	1	1	1	0	0	1	0	1	0	1	0	1	10
RIVM_C046797	Ukraine	Klebsiella pneumoniae	1	1	0	1	1	1	1	1	0	1	0	1	0	1	0	0	10
RIVM_C046807	Ukraine	Klebsiella pneumoniae	1	0	0	1	1	1	1	1	0	1	0	1	0	1	0	0	9
RIVM_C046817	Ukraine	Klebsiella pneumoniae	1	0	0	1	1	1	1	1	0	1	0	1	0	1	0	0	9
RIVM_C046825	Ukraine	Acinetobacter baumannii	1	1	1	0	1	1	1	0	0	1	0	1	0	0	1	0	9
RIVM_C046826	Ukraine	Klebsiella pneumoniae	1	1	1	1	1	1	1	1	0	0	0	0	0	1	1	0	10
RIVM_C047410	Ukraine	Klebsiella pneumoniae	1	1	1	1	1	1	1	1	0	1	0	1	0	1	0	1	12
RIVM_C047411	Ukraine	Acinetobacter baumannii	1	1	1	0	1	1	1	0	0	1	0	1	0	0	1	0	9
RIVM_C047413	Ukraine	Pseudomonas aeruginosa	1	0	1	0	1	1	1	1	0	0	0	0	0	1	0	1	8
RIVM_C047418	Ukraine	Klebsiella pneumoniae	1	0	0	1	1	1	1	1	0	1	0	1	0	1	0	0	9
RIVM_C047430	Ukraine	Klebsiella pneumoniae	1	0	1	1	1	1	1	1	0	0	0	0	0	1	1	0	9
RIVM_C047469	Ukraine	Klebsiella pneumoniae	1	0	1	1	1	1	1	1	0	1	0	1	0	1	1	0	11
RIVM_C047473	Ukraine	Pseudomonas aeruginosa	1	0	1	0	1	1	1	1	0	0	0	0	0	1	0	1	8
RIVM_C047474	Ukraine	Acinetobacter baumannii	1	0	1	0	1	0	1	0	0	1	0	1	0	0	0	0	6
RIVM_C047475	Ukraine	Klebsiella pneumoniae	0	1	1	1	1	1	1	1	0	0	0	0	0	1	0	1	9
RIVM_C047480	Ukraine	Klebsiella pneumoniae	1	1	1	1	1	1	1	1	0	0	0	0	0	1	1	0	10
RIVM_C047481	Ukraine	Pseudomonas aeruginosa	1	1	1	0	1	1	1	1	0	0	0	0	0	1	0	0	8
RIVM_C047485	Ukraine	Klebsiella pneumoniae	1	1	1	1	1	1	1	1	0	1	0	0	0	1	0	0	10
RIVM_C047487	Ukraine	Providencia stuartii	0	0	0	0	0	0	0	0	0	0	0	0	0	0	0	0
RIVM_C047489	Ukraine	Klebsiella pneumoniae	1	1	1	1	1	1	1	1	0	1	0	1	0	1	0	1	12
RIVM_C048058	Ukraine	Escherichia coli	1	1	1	0	1	1	1	0	0	1	0	0	0	0	0	1	8
RIVM_C048059	Ukraine	Klebsiella pneumoniae	1	1	1	1	1	1	1	1	0	1	0	1	0	1	0	0	11
RIVM_C048060	Ukraine	Pseudomonas aeruginosa	1	1	1	0	1	1	1	1	0	1	0	1	0	1	0	0	10
RIVM_C048061	Ukraine	Klebsiella pneumoniae	1	1	1	1	1	1	1	1	0	1	0	1	0	1	0	0	11
RIVM_C048075	Ukraine	Pseudomonas aeruginosa	1	0	1	0	1	1	1	1	0	0	0	0	0	1	0	1	8
RIVM_C048079	Ukraine	Pseudomonas aeruginosa	1	1	1	0	1	1	1	1	0	1	0	1	0	1	0	0	10
RIVM_C048101	Ukraine	Klebsiella pneumoniae	1	1	1	1	1	1	1	1	0	0	0	0	0	0	0	0	8
RIVM_C048102	Ukraine	Klebsiella pneumoniae	1	1	1	1	1	1	1	1	0	1	0	1	0	1	0	1	12
RIVM_C048105	Ukraine	Pseudomonas aeruginosa	1	0	1	0	1	0	1	1	0	0	0	0	0	0	0	1	6
RIVM_C048693	Ukraine	Klebsiella pneumoniae	0	0	0	0	0	0	0	0	0	0	0	0	0	0	0	0
RIVM_C048699	Ukraine	Escherichia coli	1	1	1	0	1	1	1	0	0	1	1	0	0	0	0	1	9
n/a	Netherlands (NL)	Klebsiella pneumoniae	1	1	1	1	1	0	1	1	0	0	0	0	0	1	0	1	9
n/a	Netherlands	Escherichia coli	1	0	0	0	1	1	1	0	0	1	0	0	0	0	0	0	5
n/a	Netherlands	Escherichia coli	0	0	0	0	1	1	0	0	0	0	0	0	0	0	0	0	2
n/a	Netherlands	Enterobacter cloacae complex	0	0	0	0	1	0	0	1	0	0	0	0	0	0	0	0	2
n/a	Netherlands	Enterobacter cloacae complex	0	0	0	0	1	1	1	1	0	0	0	0	0	1	0	0	5
n/a	Netherlands	Klebsiella pneumoniae	1	1	1	1	1	0	1	1	0	0	0	0	0	1	0	1	9
n/a	Netherlands	Pseudomonas aeruginosa	1	0	1	0	1	1	1	1	0	0	0	0	0	1	0	0	7
n/a	Netherlands	Citrobacter freundii	0	0	0	0	1	0	0	0	0	0	0	0	0	0	0	0	1
n/a	Netherlands	Escherichia coli	1	0	1	0	1	0	1	0	0	1	0	0	0	1	0	1	7
n/a	Netherlands	Escherichia coli	0	1	1	0	1	1	0	0	0	1	0	0	0	1	0	1	7
n/a	Netherlands	Klebsiella pneumoniae	1	1	0	1	1	1	1	1	0	0	0	0	0	0	0	0	7
n/a	Netherlands	Escherichia coli	0	0	0	0	1	1	0	0	0	1	0	0	0	0	0	0	3
n/a	Netherlands	Escherichia coli	1	0	1	0	1	1	1	0	0	1	0	0	0	1	0	1	8
n/a	Netherlands	Pseudomonas aeruginosa	1	0	1	0	1	1	1	1	0	0	0	0	0	1	0	1	8
n/a	Netherlands	Escherichia coli	1	0	0	0	1	0	1	0	0	1	0	0	0	1	0	1	6
n/a	Netherlands	Escherichia coli	1	0	0	0	1	1	1	0	0	1	0	0	0	0	0	0	5
n/a	Netherlands	Citrobacter freundii	1	1	1	0	1	1	1	0	0	1	0	0	0	0	1	0	8
n/a	Netherlands	Pseudomonas aeruginosa	1	0	1	0	1	1	1	1	0	0	0	0	0	1	0	0	7
n/a	Netherlands	Acinetobacter baumannii	0	0	0	0	1	0	0	0	0	0	0	0	0	0	0	0	1
n/a	Netherlands	Klebsiella pneumoniae	0	0	0	1	1	0	0	1	0	0	0	0	0	1	0	0	4
n/a	Netherlands	Klebsiella aerogenes	0	0	0	0	0	0	0	0	0	0	0	0	0	0	0	0	0
n/a	Netherlands	Escherichia coli	0	0	0	0	1	0	0	0	0	1	0	0	0	1	0	0	3
n/a	Netherlands	Klebsiella pneumoniae	1	1	1	1	1	1	1	1	0	1	0	1	0	0	0	0	10
n/a	Netherlands	Klebsiella pneumoniae	1	1	1	1	1	1	1	1	0	1	0	0	0	1	0	0	10
n/a	Netherlands	Pseudomonas aeruginosa	1	1	1	0	1	1	1	1	0	0	0	0	0	1	0	0	8
n/a	Netherlands	Escherichia coli	0	0	0	0	1	1	0	0	0	1	1	0	0	1	0	0	5
n/a	Netherlands	Escherichia coli	1	0	0	0	1	1	1	0	0	1	0	0	0	0	0	0	5
n/a	Netherlands	Klebsiella pneumoniae	1	0	0	1	1	1	1	1	0	1	0	0	0	0	0	0	7
n/a	Netherlands	Klebsiella pneumoniae	1	1	1	1	1	1	1	1	0	1	0	1	0	1	0	0	11
n/a	Netherlands	Klebsiella oxytoca	1	1	1	0	1	1	1	0	0	0	0	0	0	1	1	1	9
n/a	Netherlands	Citrobacter freundii	1	1	1	0	1	1	1	0	0	1	0	0	0	1	1	1	10
n/a	Netherlands	Klebsiella pneumoniae	0	0	0	1	1	0	0	0	0	0	0	0	0	0	0	0	2
n/a	Netherlands	Klebsiella pneumoniae	1	1	1	1	1	1	1	1	0	1	0	1	0	1	0	1	12
n/a	Netherlands	Acinetobacter baumannii	1	0	0	0	1	0	1	0	0	1	0	1	0	0	0	0	5
n/a	Netherlands	Enterobacter cloacae complex	1	0	0	0	1	1	1	1	0	0	0	0	0	1	0	0	6
n/a	Netherlands	Klebsiella pneumoniae	1	1	1	1	1	1	1	1	0	1	0	0	0	1	1	1	12
n/a	Netherlands	Klebsiella aerogenes	0	0	0	0	1	0	0	0	0	0	0	0	0	1	0	0	2
n/a	Netherlands	Citrobacter freundii	1	1	1	0	1	0	0	0	0	0	0	0	0	1	0	0	5
n/a	Netherlands	Escherichia coli	1	1	1	0	1	1	1	0	0	1	0	0	0	1	0	1	9
n/a	Netherlands	Escherichia coli	0	0	0	0	1	1	0	0	0	1	0	0	0	0	0	0	3
n/a	Netherlands	Escherichia coli	1	0	0	0	1	1	1	0	0	1	0	0	0	1	0	0	6
n/a	Netherlands	Enterobacter cloacae complex	1	0	0	0	1	1	1	1	0	1	0	0	0	0	0	0	6
n/a	Netherlands	Klebsiella pneumoniae	1	1	0	1	1	1	1	1	0	0	0	0	0	0	0	0	7
n/a	Netherlands	Acinetobacter baumannii	1	0	0	0	1	1	1	0	0	1	0	1	0	0	0	1	7
n/a	Netherlands	Escherichia coli	1	1	1	0	1	1	1	0	0	1	0	0	1	1	1	1	11
n/a	Netherlands	Pseudomonas aeruginosa	1	0	1	0	1	1	1	1	0	0	0	0	0	1	0	0	7
n/a	Netherlands	Acinetobacter baumannii	1	0	1	0	1	1	1	0	0	1	0	1	0	0	1	1	9
n/a	Netherlands	Klebsiella pneumoniae	1	1	1	1	1	0	1	1	0	0	0	0	0	1	0	0	8
n/a	Netherlands	Escherichia coli	0	1	1	0	1	0	0	0	0	1	0	0	0	0	0	1	5
n/a	Netherlands	Klebsiella pneumoniae	1	1	0	1	1	1	1	1	0	1	1	0	0	0	0	0	9
n/a	Netherlands	Escherichia coli	0	0	0	0	1	0	0	0	0	1	0	0	0	0	0	1	3
n/a	Netherlands	Klebsiella pneumoniae	1	1	1	1	1	1	1	1	0	1	0	0	0	1	1	1	12
n/a	Netherlands	Escherichia coli	1	1	1	0	1	1	1	0	0	1	1	0	0	0	0	1	9
n/a	Netherlands	Enterobacter cloacae complex	1	1	1	0	1	0	1	1	0	0	0	0	0	1	0	0	7
n/a	Netherlands	Klebsiella pneumoniae	1	1	1	1	1	0	1	1	0	1	0	0	0	0	0	1	9
n/a	Netherlands	Klebsiella pneumoniae	0	1	1	1	1	0	1	1	0	0	0	0	0	0	0	0	6
n/a	Netherlands	Escherichia coli	1	1	1	0	1	1	1	0	0	1	0	0	0	1	0	1	9
n/a	Netherlands	Escherichia coli	1	0	0	0	1	1	1	0	0	1	0	0	0	0	0	1	6
n/a	Netherlands	Klebsiella pneumoniae	0	0	0	1	1	0	0	1	0	0	0	0	0	0	0	0	3
n/a	Netherlands	Klebsiella pneumoniae	1	1	1	1	1	0	1	1	0	0	0	0	0	1	0	1	9
n/a	Netherlands	Escherichia coli	1	0	1	0	1	0	1	0	0	1	0	0	0	0	0	1	6
n/a	Netherlands	Enterobacter cloacae complex	1	1	1	0	1	0	1	1	0	0	0	0	0	1	0	0	7
n/a	Netherlands	Enterobacter cloacae complex	0	0	0	0	1	0	0	1	0	0	0	0	0	0	0	0	2
n/a	Netherlands	Escherichia coli	1	0	0	0	1	1	1	0	0	1	0	0	0	1	0	0	6
n/a	Netherlands	Enterobacter cloacae complex	1	1	1	0	1	0	1	1	0	0	0	0	0	1	0	0	7
n/a	Netherlands	Citrobacter freundii	1	1	1	0	1	1	1	0	0	1	0	0	0	0	0	0	7
n/a	Netherlands	Klebsiella pneumoniae	1	0	0	1	1	1	1	1	0	1	0	0	0	1	0	0	8
n/a	Netherlands	Klebsiella pneumoniae	1	0	0	1	1	1	1	1	0	0	0	0	0	1	0	1	8
n/a	Netherlands	Klebsiella oxytoca	0	0	0	0	1	0	0	0	0	0	0	0	0	0	0	0	1
n/a	Netherlands	Escherichia coli	0	0	0	0	1	0	0	0	0	1	0	0	0	0	0	0	2
n/a	Netherlands	Klebsiella pneumoniae	0	1	1	1	1	1	1	1	0	0	0	0	0	1	0	1	9
n/a	Netherlands	Enterobacter cloacae complex	1	1	1	0	1	0	1	1	0	0	0	0	0	1	0	0	7
n/a	Netherlands	Klebsiella pneumoniae	1	1	1	1	1	0	1	1	0	0	0	0	0	1	0	1	9
n/a	Netherlands	Acinetobacter baumannii	1	0	0	0	1	0	1	0	0	1	0	1	0	0	0	0	5
n/a	Netherlands	Enterobacter cloacae complex	1	1	1	0	1	0	1	1	0	0	0	0	0	1	0	0	7
n/a	Netherlands	Klebsiella pneumoniae	0	0	0	1	1	0	0	0	0	0	0	0	0	1	0	1	4
n/a	Netherlands	Klebsiella pneumoniae	1	0	1	1	1	1	1	1	0	1	1	1	0	1	1	0	12
n/a	Netherlands	Klebsiella pneumoniae	1	1	1	1	1	1	1	1	0	0	0	0	0	1	1	1	11
n/a	Netherlands	Acinetobacter baumannii	1	0	1	0	1	0	1	0	0	1	0	1	0	0	0	0	6
n/a	Netherlands	Enterobacter cloacae complex	0	0	0	0	1	0	0	1	0	0	0	0	0	0	0	0	2
n/a	Netherlands	Escherichia coli	0	0	0	0	1	1	0	0	0	1	0	0	0	0	0	0	3
n/a	Netherlands	Escherichia coli	1	0	1	0	1	1	1	0	0	1	0	0	0	0	0	1	7
n/a	Netherlands	Escherichia coli	1	0	0	0	1	1	1	0	0	1	0	0	0	0	0	1	6
n/a	Netherlands	Pseudomonas aeruginosa	1	1	1	0	1	1	1	1	0	0	0	0	0	1	0	1	9
n/a	Netherlands	Enterobacter cloacae complex	1	0	1	0	1	1	1	1	0	1	0	0	1	0	0	0	8
n/a	Netherlands	Klebsiella pneumoniae	1	1	1	1	1	1	1	1	0	0	0	0	0	1	1	0	10
n/a	Netherlands	Enterobacter cloacae complex	0	0	0	0	1	0	0	1	0	0	0	0	0	0	0	0	2
n/a	Netherlands	Enterobacter cloacae complex	1	1	0	0	1	1	1	1	0	0	0	0	0	1	0	0	7
n/a	Netherlands	Escherichia coli	1	1	1	0	1	1	1	0	0	1	0	0	0	0	0	1	8
n/a	Netherlands	Klebsiella pneumoniae	1	1	1	1	1	0	1	1	0	0	0	0	0	0	0	1	8
n/a	Netherlands	Pseudomonas aeruginosa	1	1	1	0	1	1	1	1	0	0	0	0	0	1	0	1	9
n/a	Netherlands	Klebsiella aerogenes	0	0	0	0	1	0	0	0	0	0	0	0	0	1	0	0	2
n/a	Netherlands	Escherichia coli	1	0	0	0	1	1	1	0	0	1	1	0	0	0	0	0	6
n/a	Netherlands	Escherichia coli	1	0	1	0	1	1	1	0	0	1	0	0	0	1	0	0	7
n/a	Netherlands	Escherichia coli	1	0	0	0	1	1	1	0	0	1	0	0	0	1	0	0	6
n/a	Netherlands	Proteus mirabilis	1	0	1	0	1	0	1	0	0	0	0	0	0	0	0	1	5
n/a	Netherlands	Providencia stuartii	1	0	1	0	1	1	1	0	0	0	0	0	0	0	1	1	7
n/a	Netherlands	Enterobacter cloacae complex	1	1	1	0	1	1	1	1	0	0	0	0	0	1	0	0	8
n/a	Netherlands	Escherichia coli	1	0	0	0	1	1	1	0	0	1	0	0	0	0	0	1	6
n/a	Netherlands	Escherichia coli	0	0	0	0	1	1	1	0	0	1	0	0	0	1	0	0	5
n/a	Netherlands	Escherichia coli	1	0	1	0	1	1	1	0	0	1	0	0	0	0	0	0	6
n/a	Netherlands	Enterobacter cloacae complex	0	0	0	0	1	0	0	1	0	0	0	0	0	1	0	0	3
n/a	Netherlands	Escherichia coli	1	0	0	0	1	0	1	0	0	1	0	0	0	1	0	1	6
n/a	Netherlands	Klebsiella pneumoniae	1	0	1	1	1	1	1	1	0	1	0	0	0	1	1	0	10
n/a	Netherlands	Enterobacter cloacae complex	1	1	1	0	1	1	1	1	0	1	0	1	0	1	0	1	11
n/a	Netherlands	Escherichia coli	1	0	0	0	1	1	1	0	0	1	1	0	0	0	0	1	7
n/a	Netherlands	Klebsiella pneumoniae	1	0	0	1	1	1	1	1	0	1	1	0	0	0	0	1	9
n/a	Netherlands	Escherichia coli	1	1	1	0	1	1	1	0	0	1	0	0	0	0	0	1	8
n/a	Netherlands	Escherichia coli	1	0	1	0	1	1	1	0	0	1	0	0	0	1	0	1	8
n/a	Netherlands	Klebsiella pneumoniae	1	0	1	1	1	1	1	1	0	1	0	0	0	1	1	0	10
n/a	Netherlands	Escherichia coli	1	0	0	0	1	1	1	0	0	1	1	0	0	1	0	0	7
n/a	Netherlands	Klebsiella pneumoniae	1	1	1	1	1	0	1	1	0	0	0	0	0	1	0	1	9
n/a	Netherlands	Enterobacter cloacae complex	1	1	1	0	1	0	1	1	0	0	0	0	0	1	0	0	7
n/a	Netherlands	Citrobacter freundii	1	1	1	0	1	1	1	0	0	1	0	0	0	1	0	0	8
n/a	Netherlands	Escherichia coli	1	0	0	0	1	0	1	0	0	1	0	0	0	1	0	1	6
n/a	Netherlands	Acinetobacter baumannii	1	0	0	0	1	0	1	0	0	1	0	1	0	0	0	0	5
n/a	Netherlands	Klebsiella pneumoniae	0	0	0	1	1	0	0	1	0	0	0	0	0	1	0	0	4
n/a	Netherlands	Citrobacter koseri	0	0	0	0	1	0	0	0	0	0	0	0	0	1	0	0	2
n/a	Netherlands	Klebsiella pneumoniae	1	1	1	1	1	1	1	1	0	1	1	1	0	1	1	0	13
n/a	Netherlands	Klebsiella pneumoniae	1	1	1	1	1	1	1	1	0	1	0	1	0	1	0	0	11
n/a	Netherlands	Escherichia coli	1	0	0	0	1	1	1	0	0	0	0	0	0	0	0	1	5
n/a	Netherlands	Pseudomonas aeruginosa	1	1	1	0	1	1	1	1	0	0	0	0	0	1	0	0	8
n/a	Netherlands	Escherichia coli	1	1	0	0	1	1	1	0	0	1	0	0	1	0	0	0	7
n/a	Netherlands	Escherichia coli	1	0	0	0	1	1	1	0	0	1	0	0	0	0	0	1	6
n/a	Netherlands	Citrobacter freundii	1	1	0	0	1	1	1	0	0	0	0	0	0	0	0	0	5
n/a	Netherlands	Klebsiella pneumoniae	1	0	0	1	1	0	1	1	0	0	0	0	0	1	0	0	6
n/a	Netherlands	Pseudomonas aeruginosa	1	0	1	0	1	1	1	1	0	1	0	1	0	1	1	1	11
n/a	Netherlands	Escherichia coli	1	0	1	0	1	1	1	0	0	1	1	0	0	1	0	0	8
n/a	Netherlands	Pseudomonas aeruginosa	0	0	0	0	0	0	0	0	0	0	0	0	0	0	0	0	0
n/a	Netherlands	Escherichia coli	1	0	0	0	1	1	1	0	0	1	0	0	0	0	0	1	6
n/a	Netherlands	Pseudomonas aeruginosa	1	1	1	0	1	1	1	1	0	0	0	0	0	1	0	0	8
n/a	Netherlands	Escherichia coli	1	0	0	0	1	1	1	0	0	1	0	0	0	0	0	0	5
n/a	Netherlands	Proteus mirabilis	1	0	1	0	1	0	1	0	0	0	0	0	0	0	0	1	5
n/a	Netherlands	Klebsiella pneumoniae	1	1	1	1	1	1	1	1	0	0	0	0	0	0	1	1	10
n/a	Netherlands	Escherichia coli	1	1	1	0	1	1	1	0	0	1	1	0	0	0	0	0	8
n/a	Netherlands	Pseudomonas aeruginosa	0	0	0	0	0	0	0	0	0	0	0	0	0	0	0	0	0
n/a	Netherlands	Klebsiella pneumoniae	1	1	1	1	1	0	1	1	0	0	0	0	0	0	0	0	7
n/a	Netherlands	Klebsiella pneumoniae	1	1	0	1	1	0	1	1	0	1	0	0	0	1	0	1	9
n/a	Netherlands	Escherichia coli	1	1	1	0	1	1	1	0	0	1	0	0	0	1	0	1	9
n/a	Netherlands	Escherichia coli	1	0	0	0	1	1	1	0	0	1	1	0	0	0	0	1	7
n/a	Netherlands	Escherichia coli	1	0	0	0	1	1	1	0	0	1	0	0	0	0	0	0	5
n/a	Netherlands	Escherichia coli	1	0	0	0	1	1	1	0	0	1	1	0	0	0	0	1	7
n/a	Netherlands	Klebsiella pneumoniae	0	0	0	1	1	0	0	1	0	0	0	0	0	0	0	0	3
n/a	Netherlands	Citrobacter freundii	1	0	0	0	1	0	1	0	0	0	0	0	0	0	0	0	3
n/a	Netherlands	Escherichia coli	0	0	0	0	1	0	0	0	0	1	0	0	0	0	0	0	2
n/a	Netherlands	Klebsiella pneumoniae	0	0	0	1	1	0	0	0	0	0	0	0	0	0	0	0	2
n/a	Netherlands	Klebsiella pneumoniae	1	1	1	1	1	1	1	1	0	1	0	1	0	1	0	1	12
n/a	Netherlands	Escherichia coli	1	0	0	0	1	1	1	0	0	1	0	0	0	0	0	1	6
n/a	Netherlands	Klebsiella pneumoniae	0	1	1	1	1	0	1	1	0	0	0	0	0	1	0	1	8
n/a	Netherlands	Klebsiella pneumoniae	1	1	1	1	1	0	1	1	0	1	0	1	0	0	0	1	10
n/a	Netherlands	Klebsiella pneumoniae	0	0	0	1	1	0	0	1	0	0	0	0	0	1	0	0	4
n/a	Netherlands	Klebsiella pneumoniae	1	1	0	1	1	1	1	1	0	1	0	1	0	1	0	0	10
n/a	Netherlands	Klebsiella pneumoniae	1	0	0	1	1	0	0	1	0	0	0	0	0	1	1	0	6
n/a	Netherlands	Klebsiella pneumoniae	1	1	1	1	1	0	1	1	0	0	0	0	0	1	0	1	9
n/a	Netherlands	Escherichia coli	1	1	1	0	1	1	1	0	0	1	0	0	0	0	0	0	7
n/a	Netherlands	Klebsiella pneumoniae	1	1	0	0	1	0	0	1	0	0	0	0	0	1	0	0	5
n/a	Netherlands	Enterobacter cloacae complex	0	0	0	0	1	0	0	1	0	0	0	0	0	0	0	0	2
n/a	Netherlands	Escherichia coli	1	0	1	0	1	1	1	0	1	1	0	0	0	0	0	1	8
n/a	Netherlands	Klebsiella pneumoniae	1	0	0	1	1	0	1	1	0	0	0	0	0	1	0	0	6
n/a	Netherlands	Escherichia coli	0	0	0	0	1	1	1	0	0	1	0	0	0	0	0	0	4
n/a	Netherlands	Klebsiella pneumoniae	1	0	0	1	1	0	0	0	0	0	0	0	0	1	0	0	4
n/a	Netherlands	Citrobacter freundii	0	1	1	0	1	1	1	0	0	0	0	0	0	0	1	0	6
n/a	Netherlands	Klebsiella pneumoniae	1	1	1	1	1	0	0	1	0	0	0	0	0	0	0	0	6
n/a	Netherlands	Pseudomonas aeruginosa	1	0	1	0	1	1	1	1	0	0	0	0	0	1	1	1	9
n/a	Netherlands	Enterobacter cloacae complex	0	0	0	0	1	0	0	1	0	0	0	0	0	0	0	0	2
n/a	Netherlands	Citrobacter freundii	1	1	1	0	1	1	1	0	0	1	0	0	0	0	1	1	9
n/a	Netherlands	Raoultella ornithinolytica	0	0	0	0	1	0	0	1	0	0	0	0	0	0	0	0	2
n/a	Netherlands	Klebsiella pneumoniae	0	0	0	1	1	0	0	0	0	0	0	0	0	0	0	0	2
n/a	Netherlands	Enterobacter cloacae complex	1	1	1	0	1	0	1	1	0	0	0	0	0	1	0	0	7
n/a	Netherlands	Klebsiella pneumoniae	1	1	1	1	1	0	1	1	0	0	0	0	0	1	0	0	8
n/a	Netherlands	Escherichia coli	1	0	1	0	1	1	1	0	0	1	0	0	0	0	0	1	7
n/a	Netherlands	Citrobacter freundii	1	0	0	0	1	1	1	0	0	0	0	0	1	0	0	0	5
n/a	Netherlands	Klebsiella pneumoniae	1	1	1	1	1	1	1	1	0	1	1	0	0	1	0	0	11
n/a	Netherlands	Escherichia coli	1	1	1	0	1	1	1	0	0	1	0	0	0	0	0	1	8
n/a	Netherlands	Escherichia coli	1	0	0	0	1	1	1	0	0	1	0	0	0	0	0	1	6
n/a	Netherlands	Klebsiella pneumoniae	1	1	0	1	1	1	1	1	0	1	0	0	0	1	0	0	9
n/a	Netherlands	Escherichia coli	0	0	0	0	0	0	0	0	0	0	0	0	0	0	0	0	0
n/a	Netherlands	Klebsiella pneumoniae	0	1	1	1	1	1	1	1	0	0	0	0	0	1	0	1	9
n/a	Netherlands	Enterobacter cloacae complex	1	1	1	0	1	1	1	1	0	1	0	0	0	0	1	0	9
n/a	Netherlands	Enterobacter cloacae complex	0	0	0	0	1	0	0	1	0	0	0	0	0	0	0	0	2
n/a	Netherlands	Providencia rettgeri	1	0	0	0	1	0	1	0	0	0	0	0	0	1	0	1	5
n/a	Netherlands	Proteus mirabilis	1	1	1	0	1	1	1	0	0	1	0	1	0	0	1	1	10
n/a	Netherlands	Klebsiella aerogenes	0	0	0	0	0	0	0	0	0	0	0	0	0	0	0	0	0
n/a	Netherlands	Enterobacter cloacae complex	1	1	1	0	1	0	1	1	0	0	0	0	0	1	0	0	7
n/a	Netherlands	Escherichia coli	1	0	0	0	1	1	1	0	0	1	0	0	0	0	0	1	6
n/a	Netherlands	Enterobacter cloacae complex	1	1	1	0	1	1	1	1	0	1	0	1	1	0	1	0	11
n/a	Netherlands	Klebsiella pneumoniae	1	1	1	1	1	1	1	1	0	0	0	0	0	1	1	1	11
n/a	Netherlands	Serratia marcescens	0	0	0	0	1	0	0	0	0	0	0	0	0	0	0	0	1
n/a	Netherlands	Acinetobacter baumannii	1	0	1	0	1	1	1	0	0	1	0	1	0	0	0	1	8
n/a	Netherlands	Enterobacter cloacae complex	1	1	1	0	1	0	1	1	0	0	0	0	0	1	0	0	7
n/a	Netherlands	Escherichia coli	1	0	0	0	1	1	1	0	0	1	0	0	0	1	0	0	6
n/a	Netherlands	Klebsiella pneumoniae	0	0	0	1	1	0	0	1	0	0	0	0	0	0	0	0	3
n/a	Netherlands	Enterobacter cloacae complex	0	0	0	0	1	0	0	0	0	0	0	0	0	0	0	0	1
n/a	Netherlands	Escherichia coli	1	0	0	0	1	1	1	0	0	0	0	0	0	0	0	0	4
n/a	Netherlands	Escherichia coli	1	0	1	0	1	0	1	0	0	1	0	0	0	1	0	1	7
n/a	Netherlands	Escherichia coli	1	0	0	0	1	1	1	0	0	1	0	0	0	0	0	1	6
n/a	Netherlands	Enterobacter cloacae complex	0	0	0	0	1	0	1	1	0	0	0	0	0	1	0	1	5
n/a	Netherlands	Klebsiella pneumoniae	1	1	1	1	1	1	1	1	0	1	0	0	0	1	1	0	11
n/a	Netherlands	Klebsiella pneumoniae	1	0	0	1	1	1	1	1	0	1	0	1	0	1	0	0	9
n/a	Netherlands	Pseudomonas aeruginosa	1	0	1	0	1	1	1	1	0	0	0	0	0	0	0	0	6
n/a	Netherlands	Escherichia coli	1	0	1	0	1	1	1	0	0	1	1	0	0	1	0	1	9
n/a	Netherlands	Klebsiella pneumoniae	1	1	1	1	1	1	1	1	0	1	0	0	0	0	0	0	9
n/a	Netherlands	Acinetobacter baumannii	1	0	1	0	1	1	1	0	0	1	0	1	0	0	0	1	8
n/a	Netherlands	Klebsiella pneumoniae	1	1	1	1	1	1	1	1	0	0	0	0	0	1	1	1	11
n/a	Netherlands	Escherichia coli	1	0	0	0	1	1	1	0	0	1	1	0	0	1	0	1	8
n/a	Netherlands	Morganella morganii	1	1	1	0	1	1	1	0	0	0	0	0	0	1	1	1	9
n/a	Netherlands	Escherichia coli	1	0	1	0	1	1	1	0	0	1	0	0	0	1	0	1	8
n/a	Netherlands	Klebsiella pneumoniae	1	1	1	1	1	1	1	1	0	1	0	1	0	1	0	0	11
n/a	Netherlands	Enterobacter cloacae complex	1	1	1	0	1	0	1	1	0	0	0	0	0	1	0	0	7
n/a	Netherlands	Klebsiella pneumoniae	1	1	1	1	1	1	1	1	0	1	0	0	0	0	0	0	9
n/a	Netherlands	Klebsiella pneumoniae	0	1	1	1	1	1	1	1	0	0	0	0	0	1	0	1	9
n/a	Netherlands	Acinetobacter baumannii	1	0	0	0	1	0	0	0	0	0	0	0	0	0	0	1	3
n/a	Netherlands	Klebsiella pneumoniae	0	0	0	1	1	0	0	1	0	0	0	0	0	0	0	0	3
n/a	Netherlands	Acinetobacter baumannii	1	0	1	0	1	1	1	0	0	1	0	1	0	0	0	1	8
n/a	Netherlands	Escherichia coli	1	0	0	0	1	1	1	0	0	1	0	0	0	1	0	1	7
n/a	Netherlands	Klebsiella aerogenes	0	0	0	0	0	0	0	0	0	0	0	0	0	0	0	0	0
n/a	Netherlands	Klebsiella pneumoniae	1	1	1	1	1	0	1	1	0	0	0	0	0	1	0	1	9
n/a	Netherlands	Citrobacter freundii	1	1	0	0	1	1	1	0	0	0	0	0	0	1	1	1	8
n/a	Netherlands	Citrobacter farmeri	1	1	1	0	1	0	1	0	0	0	0	0	0	1	0	0	6
n/a	Netherlands	Enterobacter cloacae complex	1	1	1	0	1	0	1	1	0	0	0	0	0	1	0	0	7
n/a	Netherlands	Klebsiella pneumoniae	1	1	1	1	1	1	1	1	0	1	0	0	0	0	0	0	9
n/a	Netherlands	Enterobacter cloacae complex	1	1	1	0	1	1	1	0	0	1	0	0	0	1	1	0	9
n/a	Netherlands	Escherichia coli	1	0	0	0	1	1	1	0	0	1	0	0	0	0	0	1	6
n/a	Netherlands	Escherichia coli	1	1	1	0	1	1	0	0	0	1	0	0	0	0	0	0	6
n/a	Netherlands	Klebsiella pneumoniae	1	1	1	1	1	1	1	1	0	0	0	0	0	1	1	1	11
n/a	Netherlands	Escherichia coli	1	1	1	0	1	1	1	0	0	1	0	0	0	1	0	1	9
n/a	Netherlands	Escherichia coli	1	0	0	0	1	1	1	0	0	1	0	0	0	0	0	1	6
n/a	Netherlands	Klebsiella pneumoniae	0	1	1	1	1	0	1	1	0	0	0	0	0	1	0	1	8
n/a	Netherlands	Pseudomonas aeruginosa	1	0	1	0	1	1	1	1	0	0	0	0	0	1	0	1	8
n/a	Netherlands	Klebsiella pneumoniae	1	1	1	1	1	1	1	1	0	1	0	1	0	1	0	0	11
n/a	Netherlands	Escherichia coli	1	1	1	0	1	1	1	0	0	1	0	0	0	0	0	1	8
n/a	Netherlands	Acinetobacter baumannii	1	0	1	0	1	0	1	0	0	1	0	1	0	0	0	0	6
n/a	Netherlands	Klebsiella pneumoniae	1	1	1	1	1	0	1	1	0	0	0	0	0	1	0	1	9
n/a	Netherlands	Enterobacter cloacae complex	1	1	1	0	1	0	1	1	0	0	0	0	0	1	0	0	7
n/a	Netherlands	Klebsiella pneumoniae	0	0	0	1	1	0	0	1	0	0	0	0	0	0	0	0	3
n/a	Netherlands	Escherichia coli	1	0	0	0	1	0	1	0	0	0	0	0	0	1	0	1	5
n/a	Netherlands	Kluyvera ascorbata	1	1	1	0	1	0	1	0	0	0	0	0	0	1	0	0	6
n/a	Netherlands	Klebsiella variicola	0	0	0	1	1	0	0	0	0	0	0	0	0	0	0	0	2
n/a	Netherlands	Escherichia coli	1	0	0	0	1	1	1	0	0	1	0	0	0	0	0	0	5
n/a	Netherlands	Klebsiella pneumoniae	1	1	1	1	1	1	1	1	0	0	0	0	0	0	0	0	8
n/a	Netherlands	Enterobacter cloacae complex	1	1	1	0	1	1	1	1	0	1	0	0	0	1	0	1	10
n/a	Netherlands	Morganella morganii	1	1	1	0	1	1	1	0	0	1	0	0	0	1	0	0	8
n/a	Netherlands	Enterobacter cloacae complex	0	0	0	0	1	0	0	0	0	0	0	0	0	0	0	0	1
n/a	Netherlands	Enterobacter cloacae complex	0	0	0	0	1	1	0	1	0	0	0	0	0	0	0	0	3

## Sheet: Supplementary Table S3
This supplementary material is hosted by Eurosurveillance as supporting information alongside the article [Multidrug-resistant organisms in Ukrainian patients in the Netherlands, 2022], on behalf of the authors, who remain responsible for the accuracy and appropriateness of the content. The same standards for ethics, copyright, attributions and permissions as for the article apply. Supplements ar…
Key	Species typing lab	MLST Complex	MLST Profile	MLST Type	MLVA Complex	MLVA Type	MLVA Profile	Mec	PVL	S. aureus class	SCC Mec Type	wgMLST Cluster Int
RIVM_M093758	Staphylococcus aureus			new ST	MC0008	MT2675	12-03-03-01-01-08-99-05	mecA	Negative	Non-LA-MRSA	III(3A)	29394
RIVM_M093899	Staphylococcus aureus				MC0022	MT0473	18-06-03-01-01-14-01-05	mecA	Negative	Non-LA-MRSA
RIVM_M092657	Staphylococcus aureus		0003-0035-0019-0002-0020-0026-0039	398	MC0398	MT0398	14-00-02-04-01-08-01-06	mecA	Negative	LA-MRSA	Vc(5C2&5)	28875
RIVM_M092608	Staphylococcus aureus	CC8	0001-0004-0001-0008-0004-0004-0003	72	MC0482	MT1903	12-01-02-01-01-11-01-05	mecA	Negative	Non-LA-MRSA	None	28874
RIVM_M091773	Staphylococcus aureus		004-003-001-001-011-072-011	672	MC0674	MT5686	14-00-02-04-01-09-03-04	mecA	Negative	Non-LA-MRSA	IVd(2B)	28320
RIVM_M092737	Staphylococcus aureus	CC5	0001-0004-0001-0004-0012-0001-0010	5	MC0005	MT0044	12-01-01-03-02-11-06-05	mecA	Negative	Non-LA-MRSA	IVc(2B)	28878
RIVM_M093554	Staphylococcus aureus	CC5	0001-0004-0001-0004-0012-0001-0010	5	MC0005	MT0091	12-01-01-03-02-11-04-05	mecA	Positive	Non-LA-MRSA	IVc(2B)	17095
RIVM_M093427	Staphylococcus aureus	CC5	0001-0004-0001-0004-0012-0001-0010	5	MC0005	MT0091	12-01-01-03-02-11-04-05	mecA	Positive	Non-LA-MRSA	IVc(2B)	15856
RIVM_M092794	Staphylococcus aureus			new ST	MC0022	MT0491	18-05-03-01-01-12-01-05	mecA	Negative	Non-LA-MRSA	V(5C2)	28877
RIVM_M091740	Staphylococcus aureus	CC22	0007-0006-0001-0005-0008-0008-0006	22	MC0022-NC	MT6992	18-06-03-01-01-08-00-05	mecA	Negative	Non-LA-MRSA	IVa(2B)	28789
RIVM_M093489	Staphylococcus aureus	CC22	0007-0006-0001-0005-0008-0008-0006	22	MC0022	MT1119	18-04-03-01-01-12-01-05	mecA	Negative	Non-LA-MRSA	IVa(2B)	28876
RIVM_M093801	Staphylococcus aureus			new ST	MC0001-NC	MT7099	11-01-03-03-01-99-02-04	mecA	Negative	Non-LA-MRSA	IVa(2B)	29151
RIVM_M092230	Staphylococcus aureus	CC1	0001-0001-0001-0001-0001-0001-0001	1	MC0001	MT3608	11-01-03-07-01-04-02-04	mecA	Negative	Non-LA-MRSA	IVa(2B)	28788
